# Supplementary material for: Transcriptomes of Saussurea (Asteraceae) Provide Insights into High-Altitude Adaptation
Source: Plants (Basel). 2021 Aug 20;10(8):1715. doi: 10.3390/plants10081715 (PMC8402177; doi:10.3390/plants10081715)
Supplement: Supplementary file 1 [file plants-10-01715-s001.zip]

Archive with 2 entries (2 files):
- Supplementary FigureS1-S5.pdf
- Supplementary Tables S1-S4.xlsx
